# Supplementary material for: Oyster Mushroom Cultivation on Coffee Parchment and Cenchrus fungigraminus: A Comparison of Disinfection Methods
Source: J Fungi (Basel). 2026 Jun 12;12(6):432. doi: 10.3390/jof12060432 (PMC13302646; doi:10.3390/jof12060432)
Supplement: Supplementary file 1 [file jof-12-00432-s001.zip]

Archive with 1 entries (1 files):
- jof-4309689-Supplymentry.pdf
